# Supplementary material for: Optimizing Soil Health and Sorghum Productivity through Crop Rotation with Quinoa
Source: Life (Basel). 2024 Jun 12;14(6):745. doi: 10.3390/life14060745 (PMC11205141; doi:10.3390/life14060745)
Supplement: Supplementary file 1 [file life-14-00745-s001.zip]

Archive with 1 entries (1 files):
- life-3019296-supplementary.pdf
